# Supplementary material for: Antibiotic Use, Healthcare-Associated Infections, and Antimicrobial Resistance in Intensive Care Unit of a Serbian Tertiary University Hospital, 2018–2024: An Ecological Analysis
Source: Antibiotics (Basel). 2025 Nov 4;14(11):1110. doi: 10.3390/antibiotics14111110 (PMC12649740; doi:10.3390/antibiotics14111110)
Supplement: Supplementary file 1 [file antibiotics-14-01110-s001.zip]

Archive with 1 entries (1 files):
- antibiotics-3924133-supplementary.pdf
